# Supplementary material for: The impact of IL-6 and IL-28B gene polymorphisms on treatment outcome of chronic hepatitis C infection among intravenous drug users in Croatia
Source: PeerJ. 2016 Oct 25;4:e2576. doi: 10.7717/peerj.2576 (PMC5088582; doi:10.7717/peerj.2576)
Supplement: Supplemental Information 1 [file peerj-04-2576-s001.xlsx]

## Sheet: Sheet1
PatientID	Age	Fibrosis_HAI	Fibrosis_F	Fibrosis_F_class (1- F≥3, 0- else)	SVR (1-yes, 0-no)	Sex (1-men, 2-women)	HCV_genotype (1 or 3)	IL6_genotype (1-GG,2-GC,3-CC)	IL28_genotype (1-CC,2-CT,3-TT)	IL6_number_of_alleleC	IL28CCvsCTorTT
1	47	NA	NA	NA	1	2	1	1	2	0	0	NA-missing values
2	36	3	1	0	1	1	1	1	2	0	0
3	33	NA	NA	NA	1	1	1	1	1	0	1
4	34	6	2	0	1	1	1	1	2	0	0
5	34	6	1	0	1	1	1	2	1	1	1
6	42	9	6	1	1	1	3	2	2	1	0
7	32	NA	NA	NA	1	1	1	1	1	0	1
8	32	6	2	0	1	1	1	2	3	1	0
9	40	6	1	0	1	1	1	2	2	1	0
10	41	7	3	1	1	1	1	1	1	0	1
11	39	10	3	1	1	2	3	2	2	1	0
12	43	7	3	1	0	1	1	2	2	1	0
13	45	10	5	1	0	1	1	1	1	0	1
14	52	6	3	1	1	1	1	2	2	1	0
15	24	NA	NA	NA	1	2	3	2	2	1	0
16	41	12	2	0	1	1	3	2	2	1	0
17	47	NA	NA	NA	1	1	1	1	2	0	0
18	41	8	4	1	1	1	1	2	1	1	1
19	61	5	2	0	0	1	1	2	2	1	0
20	41	NA	NA	NA	1	1	3	3	2	2	0
21	41	5	1	0	0	1	1	1	1	0	1
22	41	9	3	1	1	1	1	3	2	2	0
23	43	10	1	0	0	1	3	1	1	0	1
24	52	3	1	0	1	1	1	2	2	1	0
25	58	8	5	1	1	1	1	1	2	0	0
26	36	9	1	0	1	2	1	2	1	1	1
27	38	9	3	1	1	1	3	3	2	2	0
28	32	NA	NA	NA	1	2	3	1	1	0	1
29	35	6	3	1	1	1	3	2	2	1	0
30	54	NA	NA	NA	0	1	3	2	2	1	0
31	33	7	2	0	1	1	1	1	1	0	1
32	36	16	3	1	1	1	3	1	2	0	0
33	34	8	2	0	1	2	1	3	3	2	0
34	41	6	3	1	0	2	1	1	2	0	0
35	41	8	3	1	0	1	3	1	2	0	0
36	59	NA	NA	NA	1	2	1	2	1	1	1
37	48	6	3	1	1	1	3	2	2	1	0
38	38	8	6	1	1	1	3	1	1	0	1
39	34	NA	NA	NA	1	1	1	2	1	1	1
40	46	7	3	1	0	1	3	3	1	2	1
41	40	6	3	1	0	1	3	1	2	0	0
42	41	5	2	0	0	1	1	2	2	1	0
43	61	15	3	1	1	2	3	3	2	2	0
44	51	4	3	1	1	1	1	3	2	2	0
45	34	6	1	0	1	1	1	3	2	2	0
46	39	3	1	0	0	2	1	1	2	0	0
47	40	NA	NA	NA	0	2	3	1	1	0	1
48	39	6	3	1	0	1	3	1	2	0	0
49	31	5	2	0	1	2	1	1	1	0	1
50	42	NA	NA	NA	1	1	1	2	2	1	0
51	55	7	3	1	0	1	3	2	1	1	1
52	40	7	2	0	1	2	3	2	2	1	0
53	42	NA	NA	NA	1	2	3	2	1	1	1
54	40	11	5	1	1	1	1	2	2	1	0
55	52	11	3	1	1	1	3	1	2	0	0
56	46	11	5	1	1	1	1	2	2	1	0
57	39	9	3	1	1	1	1	2	2	1	0
59	42	6	1	0	0	1	1	1	2	0	0
60	39	7	5	1	1	1	1	2	2	1	0
61	23	7	2	0	1	2	1	2	3	1	0
62	47	6	3	1	0	1	1	2	2	1	0
63	58	12	6	1	0	1	1	2	3	1	0
64	46	7	3	1	1	1	3	1	2	0	0
65	36	2	2	0	1	1	3	2	2	1	0
67	55	9	2	0	1	1	1	1	3	0	0
68	44	14	6	1	1	1	1	1	2	0	0
69	42	NA	NA	NA	0	1	3	2	2	1	0
70	39	6	2	0	0	1	3	1	3	0	0
71	44	5	1	0	0	1	1	2	2	1	0
72	68	6	2	0	1	2	1	2	2	1	0
73	37	NA	NA	NA	1	1	3	1	2	0	0
74	42	5	1	0	1	1	1	2	3	1	0
75	37	NA	NA	NA	1	1	1	1	1	0	1
76	34	3	2	0	0	1	1	2	3	1	0
77	47	NA	NA	NA	0	2	1	2	2	1	0
78	46	9	5	1	1	1	3	3	1	2	1
79	31	5	2	0	1	2	1	2	2	1	0
80	35	9	3	1	1	1	1	3	3	2	0
81	39	14	2	0	0	1	1	2	1	1	1
82	56	6	0	0	0	1	1	1	2	0	0
83	42	6	3	1	1	1	1	3	2	2	0
84	44	6	3	1	1	1	1	1	1	0	1
85	37	5	3	1	1	1	1	2	2	1	0
86	35	8	2	0	0	1	3	1	3	0	0
87	38	5	2	0	1	2	3	3	1	2	1
88	39	5	2	0	1	1	1	2	1	1	1
89	32	7	2	0	0	2	3	2	2	1	0
90	33	3	2	0	1	2	1	1	1	0	1
91	48	4	2	0	1	1	3	2	2	1	0
92	39	8	2	0	1	1	1	1	1	0	1
93	45	9	5	1	1	1	1	2	2	1	0
94	37	9	2	0	1	1	3	1	2	0	0
95	48	9	5	1	0	1	3	2	1	1	1
96	52	6	5	1	1	2	3	2	2	1	0
97	42	4	3	1	1	2	3	3	2	2	0
98	46	6	3	1	1	2	3	1	2	0	0
99	33	2	3	1	1	1	1	3	2	2	0
100	43	NA	NA	NA	1	1	3	1	1	0	1
101	39	NA	NA	NA	0	1	1	1	2	0	0
102	42	4	0	0	0	1	1	1	2	0	0
103	40	11	2	0	0	1	1	2	2	1	0
104	31	11	2	0	1	2	1	3	1	2	1
105	39	9	1	0	0	2	1	1	3	0	0
106	41	4	1	0	1	1	1	2	2	1	0
107	26	4	3	1	1	2	1	1	2	0	0
108	34	6	3	1	1	1	1	2	2	1	0
109	41	NA	NA	NA	1	1	1	2	2	1	0
110	53	9	5	1	1	1	1	1	2	0	0
111	43	9	2	0	1	2	1	2	2	1	0
112	36	7	3	1	1	1	3	2	2	1	0
